# Supplementary material for: Momordica Grosvenori Shell-Derived Porous Carbon Materials for High-Efficiency Symmetric Supercapacitors
Source: Nanomaterials (Basel). 2022 Nov 26;12(23):4204. doi: 10.3390/nano12234204 (PMC9738515; doi:10.3390/nano12234204)
Supplement: Supplementary file 1 [file nanomaterials-12-04204-s001.zip]

Archive with 1 entries (1 files):
- nanomaterials-1950940-supplementary.pdf
